# Supplementary material for: Exploring the Molecular Interactions of Symmetrical and Unsymmetrical Selenoglycosides with Human Galectin-1 and Galectin-3
Source: Int J Mol Sci. 2022 Jul 27;23(15):8273. doi: 10.3390/ijms23158273 (PMC9368490; doi:10.3390/ijms23158273)
Supplement: Supplementary file 1 [file ijms-23-08273-s001.zip]

Archive with 1 entries (1 files):
- ijms-1803069-supplementary.pdf
